# Supplementary material for: Trans-umbilical Single-Site Plus One Robotic Assisted Surgery for Choledochal Cyst in Children, a Comparing to Laparoscope-Assisted Procedure
Source: Front Pediatr. 2022 Feb 25;10:806919. doi: 10.3389/fped.2022.806919 (PMC8914220; doi:10.3389/fped.2022.806919)
Supplement: Supplementary file 1 [file Data_Sheet_1.xlsx]

## Sheet: Sheet1
Total time		Port/Trocar installation time		Extracorporeal Roux-en-y jejunojejunostomy time		Choledochal cyst excision time		Hepaticojejunostomy anastomosis time		Wound suture time
R group	L group	R group	L group	R group	L group	R group	L group	R group	L group	R group	L group
210	195	35	5	50	52	50	60	45	60	30	18
215	208	37	8	45	51	52	64	50	66	31	19
233	207	35	6	55	53	56	62	55	67	32	19
212	198	30	7	48	53	52	60	48	57	34	21
218	200	28	8	53	48	50	62	54	60	33	22
222	203	32	7	55	55	53	61	52	63	30	17
216	205	29	5	50	52	55	60	52	65	30	23
224	210	33	6	54	59	53	60	49	68	35	17
217	199	30	5	49	61	56	50	52	64	30	19
213	203	28	5	50	49	55	59	47	58	33	32
220	202	35	5	53	55	52	63	50	55	30	24
220	202	32	6	55	55	53	60	52	60	28	21
211	200	25	6	50	45	56	62	50	62	30	25
216	192	30	7	49	46	52	60	53	60	32	19
213	194	28	5	56	51	45	57	51	62	33	19
226	189	33	6	60	54	50	52	53	55	30	22
218	198	31	6	54	57	47	55	56	60	30	20
219	194	29	5	55	49	51	58	53	61	31	21
207	202	25	6	50	48	54	63	50	62	28	23
221	199	30	8	58	54	51	59	52	59	30	19
223	200	32	5	55	57	52	60	53	60	31	18
210	204	26	6	56	58	50	61	48	61	30	18
222	199	33	9	50	52	54	58	55	60	30	20
217	197	31	5	54	55	50	61	54	58	28	18
	194		6		52		58		59		19
	197		7		53		60		58		19
	192		5		56		55		57		19
217.625	199.37	30.7083	6.11111	52.6667	52.963	52.0417	59.2593	51.4167	60.6296	30.7917	20.4074

## Sheet: Sheet2
Total time		Port/Trocar installation time		Extracorporeal Roux-en-y jejunojejunostomy time		Choledochal cyst excision time		Hepaticojejunostomy anastomosis time		Wound suture time
R group	L group	R group	L group	R group	L group	R group	L group	R group	L group	R group	L group
210	195	35	5	50	52	50	60	45	60	30	18
215	208	37	8	45	51	52	64	50	66	31	19
233	207	35	6	55	53	56	62	55	67	32	19
212	198	30	7	48	53	52	60	48	57	34	21
218	200	28	8	53	48	50	62	54	60	33	22
222	203	32	7	55	55	53	61	52	63	30	17
216	205	29	5	50	52	55	60	52	65	30	23
224	210	33	6	54	59	53	60	49	68	35	17
217	199	30	5	49	61	56	50	52	64	30	19
213	203	28	5	50	49	55	59	47	58	33	32
220	202	35	5	53	55	52	63	50	55	30	24
220	202	32	6	55	55	53	60	52	60	28	21
211	200	25	6	50	45	56	62	50	62	30	25
216	192	30	7	49	46	52	60	53	60	32	19
213	194	28	5	56	51	45	57	51	62	33	19
226	189	33	6	60	54	50	52	53	55	30	22
218	198	31	6	54	57	47	55	56	60	30	20
219	194	29	5	55	49	51	58	53	61	31	21
207	202	25	6	50	48	54	63	50	62	28	23
221	199	30	8	58	54	51	59	52	59	30	19
223	200	32	5	55	57	52	60	53	60	31	18
210	204	26	6	56	58	50	61	48	61	30	18
222	199	33	9	50	52	54	58	55	60	30	20
217	197	31	5	54	55	50	61	54	58	28	18
	194		6		52		58		59		19
	197		7		53		60		58		19
	192		5		56		55		57		19
217.625	199.37	30.7083	6.11111	52.6667	52.963	52.0417	59.2593	51.4167	60.6296	30.7917	20.4074
